# Supplementary material for: Establishment of a novel amyotrophic lateral sclerosis patient (TARDBP N345K/+)-derived brain microvascular endothelial cell model reveals defective Wnt/β-catenin signaling: investigating diffusion barrier dysfunction and immune cell interaction
Source: Front Cell Dev Biol. 2024 Aug 15;12:1357204. doi: 10.3389/fcell.2024.1357204 (PMC11357944; doi:10.3389/fcell.2024.1357204)
Supplement: Supplementary file 1 [file Table2.XLSX]

## Sheet: Sheet1
	Supplementary table 2. Specific Reagent list
	Specific reagent	ingredient	Volume		Specific reagent	ingredient	Volume
	Blocking buffer	Skim milk	5 g
		Tris-Bufferwd Saline 1x	100 mL		Migration assay medium	DMEM , [+] 4.5 g/L D-Glucose, [-] ʟ-Glutamine, [-] Pyruvate n/a	90.5 mL
		Triton X-100	300 μL			HEPES	2.5 mL
		NaN3, 10% solution in water	400 μL			Fetal Bovine Serum,	5 mL
						L-Glutamine 200mM	2mL
	Human fibroblast growth factor 2 (bFGF/FGF2) stock solution	Human fibroblast growth factor 2	500 μg		Sodium fluorescein stock solution	dPBS	2.6577 mL
		dPBS	5 mL			Fluorescein sodium salt	10 mg
		Bovine serum albumin (BSA), 7.5% in dPBS	66.7 μL
					T-cell medium	RPMI Medium 1640	82.8 mL
						L-Glutamine 200 mM (100x)	1 mL
						Fetal Bovine Serum	10 mL
	hECSR medium	Human Endothelial Serum Free Medium	500 ml		T-cell wash buffer	T-cell medium	10 mL
		FGF2 stack solution	100 μL			RPMI Medium 1640	87.5 mL
		B-27 Supplement (503), serum free	10 ml			HEPES Buffer Solution	2.5 mL
	INFγ stock solution	Recombinant Human IFN-gamma Protein	100 μg
		dPBS	500 μL		TNFα stock solution	Recombinant Human TNF-alpha Protein	20 μg
		BSA, 7.5% in dPBS	6.667 μL			dPBS	200 μL
						BSA, 7.5% in dPBS	2.667 μL
					Tris-Buffered Saline (TBS)	Tris Base	6.05 g
						NaCl	8.76 g
						distilled water	〜1000 mL
