# Supplementary material for: Establishment of a novel amyotrophic lateral sclerosis patient (TARDBP N345K/+)-derived brain microvascular endothelial cell model reveals defective Wnt/β-catenin signaling: investigating diffusion barrier dysfunction and immune cell interaction
Source: Front Cell Dev Biol. 2024 Aug 15;12:1357204. doi: 10.3389/fcell.2024.1357204 (PMC11357944; doi:10.3389/fcell.2024.1357204)
Supplement: Supplementary file 5 [file Table4.XLSX]

## Sheet: Sheet1
	TTYH2	Forward	GTGGACTACATCGCTCCCTG
		Reverse	TGAACTTCAGGGTCTGCAGG
	FABP4	Forward	GCCAGGAATTTGACGAAGTCAC
		Reverse	TTCTGCACATGTACCAGGACAC
	SPOCK2	Forward	GCTGCGACGAGGATGGCT
		Reverse	CTACCAGATGTAGCCCCCGT
	CLDN5	Forward	CTGTTTCCATAGGCAGAGCG
		Reverse	AAGCAGATTCTTAGCCTTCC
	AXIN2	Forward	CAAGGGCCAGGTCACCAA
		Reverse	CCCCCAACCCATCTTCGT
	FZD3	Forward	CACTTCCCTGTCGTAGGCTGTG
		Reverse	GGCTCCTTCAGTTGGTTCTCC
	FZD4	Forward	GTCTTTCAGTCAAGAGACGCTG
		Reverse	GTTGTGGTCGTTCTGTGGTG
	FZD6	Forward	GTATCTGAAAGTGCGCGGA
		Reverse	CCTGAAACCGGGTGAACAAG
	LEF1	Forward	AACGTGCAAAGCCAAGGCAG
		Reverse	ATCAGCGTCTCTAGCAGTGACC
