# Supplementary material for: Establishment of a novel amyotrophic lateral sclerosis patient (TARDBP N345K/+)-derived brain microvascular endothelial cell model reveals defective Wnt/β-catenin signaling: investigating diffusion barrier dysfunction and immune cell interaction
Source: Front Cell Dev Biol. 2024 Aug 15;12:1357204. doi: 10.3389/fcell.2024.1357204 (PMC11357944; doi:10.3389/fcell.2024.1357204)
Supplement: Supplementary file 6 [file Table1.XLSX]

## Sheet: Sheet1
		clone		seeding density of hiPSC at day-3
		HC1		24,000/cm2
		HC2		53,000/cm2
		TARDBP N345K/+		53,000/cm2
		TARDBP K263E/K263E		53,000/cm2
		TARDBP G295S/G295S		53,000/cm2
	Supplementary table 1. Seeding density of hiPSCs at day -3 to differentiate CD31+ endothelial progenitor cells for each clone
